# Supplementary material for: Intrinsic electrical activity drives small-cell lung cancer progression
Source: Nature. 2025 Feb 12;639(8055):765–75. doi: 10.1038/s41586-024-08575-7 (PMC11922742; doi:10.1038/s41586-024-08575-7)
Supplement: Supplementary file 12 — Source Data Fig. 2 [file 41586_2024_8575_MOESM12_ESM.xlsx]

## Sheet: Fig. 2f
	each colour indicates a biological replicate
	PNEC/NEB	Early SCLC	Advanced SCLC
	447.679	3867.13	3867.13
	154.437	10234.9	4165.6
	140.984	6016.74	3195.19
	352.485	4452.53	1746.37
	409.294	3994.8	1991.52
	519.752	4743.61	4068.39
	430.8	11283.6	2948.3
	432.451	8896.66	3339.93
	570.872		2626.84
	484.416

## Sheet: Fig. 2i
	PNEC/NEB	Normal Lung	Early SCLC	Late SCLC
	0.128	0.299	0.513	0.02
	0.108	0.318	0.478	0.167
	0.15	0.281	0.566	0.091
	0.148		0.467	0.16
	0.199		0.486	0.132
	0.12		0.556	0.329
	0.1		0.565	0.006
	0.133		0.51	0.098
	0.108		0.537	0
	0.098		0.724	0.104
	0.1		0.583	0.412
	0.175
	0.054
	0.087
	0.131
	0.272

## Sheet: Fig. 2l
	PNEC/NEB	Early SCLC	Late SCLC
	0.013	-0.178	0.613
	0.037	0	0.653
	0.046	-0.221	0.634
	0.077	0.182	0.602
	0.079	0.027	0.494
	0.06	0.056	0.647
	0.001	0.032	0.533
	0.087	0.159	0.644
	-0.063	0.069	0.537
	0.044		0.666
	0.125		0.721
			0.562
			0.815
			0.784

## Sheet: Fig.2n
	NEB	SCLC
	18.75	42.5396
	27.2727	55.9854
	28.5714	39.3204
