# Supplementary material for: Intrinsic electrical activity drives small-cell lung cancer progression
Source: Nature. 2025 Feb 12;639(8055):765–75. doi: 10.1038/s41586-024-08575-7 (PMC11922742; doi:10.1038/s41586-024-08575-7)
Supplement: Supplementary file 13 — Source Data Fig. 4 [file 41586_2024_8575_MOESM13_ESM.xlsx]

## Sheet: Fig. 4j
	NEB	SCLC
	0	52.8689
	0	83.3333
	0	38.6364
	0	31.4286
	0	41.9355
	0	75.6098
	0	56.5217
	0	50.9346
	0	28.8845
	0	38.3033
	0	43.7838
	0	58.3535
	0	62.6387
	0	55.9457
	0	83.5703
	0	35.6846
	0	65.5462
	0	47.561
	0	26.555
	0	44.082
	0	26.8915
	0	68.5714
	0	49.3671
	0	55.8824
	0	68.7943

## Sheet: Fig. 4m
	NEB	SCLC
	0	11.8421
	0	45.7249
	0	68.254
	0	37.1429
	0	13.3971
	0	17.2996
	0	26.4706
	0	30.4964
	0	20.1681
	0	25.9799
	0	46.3415
	0	11.8367
	0	15.8986
	0	33.1808
	0	7.86517
	0	17.1254
	0	44.8898
	0	18.0617
	0	17.5

## Sheet: Fig. 4k
	mSCLC	hSCLC
	-0.113	0.056
	-0.062	0.055
	0.123	0.712
	-0.191	0.394
	0.062	0.048
		0.183
		0.316
		0.255
		0.303
		0.326
		0.562
		0.495
		0.387
		0.005
		0.0041
		0.089
		0.295
		0.21
		0.382
		0.389
		0.19
		0.238
		0.288
		0.37
		0.175
		0.04
		0.212
		0.254
		0.303
		0.497
		0.118
		0.296
		0.026
		0
		0
		0.104
		0.095
		0.108
		0
		0.348
		0.005
		0.003
		0.189
		0.076

## Sheet: Fig.4l
	Mouse #1					Mouse #2
	Control		Diclofenac			Control		Diclofenac
	Pre-Treatment	Post-Treatment	Pre-Treatment	Post-Treatment		Pre-Treatment	Post-Treatment	Pre-Treatment	Post-Treatment
	911.985	1550.37	2844.21	2031.58		1644.32	1135.36	396.015	364.955
	820.786	1367.98	2437.89	1422.11		1605.17	1057.06	380.485	357.19
	638.39	820.786	2234.74	1015.79		1252.82	1017.91	364.955	357.19
	638.39	820.786	2234.74	1015.79		1213.67	978.763	364.955	349.425
	638.39	820.786	2031.58	812.632		1096.21	939.612	364.955	349.425
	638.39	729.588	1828.42	812.632		978.763	939.612	364.955	349.425
	638.39	729.588	1625.26	812.632		900.462	900.462	364.955	349.425
	547.191	729.588	1625.26	609.474		900.462	900.462	364.955	349.425
	547.191	638.39	1625.26	609.474		861.311	900.462	364.955	341.66
	547.191	547.191	1422.11	609.474		822.161	861.311	357.19	326.13
	547.191	547.191	1422.11	609.474		783.01	822.161	349.425	318.365
	547.191	547.191	1422.11	609.474		704.709	822.161	349.425	310.6
	547.191	547.191	1422.11	609.474		704.709	783.01	349.425	302.835
	455.993	547.191	1218.95	406.316		665.559	783.01	349.425	271.775
	455.993	547.191	1218.95	406.316		665.559	704.709	341.66	271.775
	455.993	455.993	1015.79	406.316		665.559	665.559	341.66	271.775
	455.993	455.993	1015.79	406.316		626.408	665.559	341.66	264.01
	455.993	455.993	1015.79	406.316		587.258	665.559	333.895	264.01
	455.993	455.993	1015.79	406.316		587.258	665.559	333.895	264.01
	455.993	455.993	812.632	406.316		587.258	626.408	333.895	256.245
	455.993	364.794	812.632	406.316		587.258	626.408	333.895	248.48
	455.993	364.794	812.632	406.316		587.258	587.258	333.895	248.48
	455.993	364.794	812.632	406.316		548.107	548.107	333.895	248.48
	364.794	364.794	812.632	203.158		548.107	548.107	326.13	240.715
	364.794	364.794	812.632	203.158		508.957	548.107	326.13	240.715
	364.794	364.794	812.632	203.158		508.957	548.107	326.13	232.95
	364.794	364.794	812.632	203.158		508.957	508.957	326.13	225.185
	364.794	364.794	812.632	203.158		508.957	508.957	326.13	217.42
	364.794	364.794	812.632	203.158		508.957	508.957	326.13	209.655
	364.794	364.794	812.632	203.158		508.957	508.957	326.13	209.655
	364.794	364.794	609.474	203.158		508.957	469.806	326.13	209.655
	364.794	364.794	609.474	203.158		508.957	469.806	318.365	209.655
	364.794	364.794	609.474	203.158		508.957	469.806	318.365	201.89
	364.794	364.794	609.474	203.158		508.957	430.656	318.365	201.89
	364.794	364.794	609.474	203.158		508.957	430.656	318.365	194.125
	364.794	364.794	609.474	203.158		508.957	430.656	318.365	194.125
	364.794	364.794	609.474	203.158		508.957	430.656	318.365	178.595
	364.794	364.794	609.474	203.158		508.957	430.656	318.365	178.595
	364.794	364.794	609.474	203.158		508.957	391.505	318.365	170.83
	364.794	364.794	609.474	203.158		508.957	391.505	318.365	170.83
	273.596	364.794	609.474	203.158		469.806	391.505	318.365	170.83
	273.596	364.794	609.474	203.158		469.806	352.355	318.365	170.83
	273.596	364.794	609.474	203.158		469.806	352.355	318.365	170.83
	273.596	364.794	609.474	203.158		430.656	352.355	310.6	170.83
	273.596	364.794	609.474	203.158		430.656	352.355	310.6	163.065
	273.596	364.794	406.316	203.158		430.656	352.355	310.6	163.065
	273.596	364.794	406.316	203.158		430.656	352.355	310.6	163.065
	273.596	364.794	406.316	203.158		430.656	313.204	310.6	155.3
	273.596	273.596	406.316	203.158		430.656	313.204	310.6	155.3
	273.596	273.596	406.316	203.158		430.656	313.204	310.6	155.3
	273.596	273.596	406.316	203.158		430.656	313.204	302.835	155.3
	273.596	273.596	406.316	203.158		430.656	313.204	302.835	155.3
	273.596	273.596	406.316	203.158		430.656	313.204	302.835	147.535
	273.596	273.596	406.316	203.158		430.656	313.204	302.835	147.535
	273.596	273.596	406.316	203.158		430.656	313.204	302.835	147.535
	273.596	273.596	406.316	203.158		391.505	313.204	302.835	147.535
	273.596	273.596	406.316	203.158		391.505	274.054	295.07	147.535
	273.596	273.596	406.316	203.158		391.505	274.054	295.07	147.535
	273.596	273.596	406.316	203.158		391.505	274.054	295.07	147.535
	273.596	273.596	406.316	203.158		391.505	274.054	295.07	139.77
	273.596	273.596	406.316	203.158		391.505	274.054	295.07	139.77
	273.596	273.596	406.316	203.158		391.505	274.054	295.07	132.005
	273.596	273.596	406.316	203.158		391.505	274.054	295.07	132.005
	273.596	273.596	406.316	203.158		391.505	274.054	295.07	132.005
	273.596	273.596	406.316	203.158		391.505	274.054	295.07	132.005
	273.596	273.596	406.316	203.158		352.355	274.054	287.305	124.24
	273.596	273.596	406.316	203.158		352.355	274.054	287.305	124.24
	273.596	273.596	406.316	203.158		352.355	274.054	287.305	124.24
	273.596	273.596	406.316	0		352.355	274.054	287.305	124.24
	273.596	273.596	406.316	0		352.355	274.054	287.305	124.24
	273.596	273.596	203.158	0		352.355	274.054	279.54	116.475
	273.596	273.596	203.158	0		352.355	274.054	279.54	116.475
	182.397	273.596	203.158	0		352.355	274.054	279.54	116.475
	182.397	273.596	203.158	0		352.355	234.903	279.54	116.475
	182.397	273.596	203.158	0		352.355	234.903	279.54	116.475
	182.397	273.596	203.158	0		352.355	234.903	279.54	116.475
	182.397	273.596	203.158	0		352.355	234.903	271.775	116.475
	182.397	273.596	203.158	0		352.355	234.903	271.775	116.475
	182.397	273.596	203.158	0		313.204	234.903	271.775	116.475
	182.397	273.596	203.158	0		313.204	234.903	264.01	116.475
	182.397	273.596	203.158	0		313.204	234.903	264.01	116.475
	182.397	273.596	203.158	0		313.204	234.903	264.01	116.475
	182.397	273.596	203.158	0		313.204	234.903	264.01	116.475
	182.397	273.596	203.158	0		313.204	195.753	264.01	116.475
	182.397	273.596	203.158	0		313.204	195.753	264.01	108.71
	182.397	273.596	203.158	0		313.204	195.753	264.01	108.71
	182.397	273.596	203.158	0		313.204	195.753	264.01	108.71
	182.397	273.596	203.158	0		313.204	195.753	264.01	108.71
	182.397	273.596	203.158	0		313.204	195.753	264.01	108.71
	182.397	182.397	203.158	0		313.204	195.753	264.01	100.945
	182.397	182.397	203.158	0		313.204	195.753	264.01	100.945
	182.397	182.397	203.158	0		313.204	195.753	256.245	100.945
	182.397	182.397	203.158	0		313.204	195.753	256.245	100.945
	182.397	182.397	203.158	0		313.204	195.753	256.245	100.945
	182.397	182.397	203.158	0		313.204	195.753	256.245	100.945
	182.397	182.397	203.158	0		313.204	195.753	256.245	100.945
	182.397	182.397	203.158	0		274.054	195.753	256.245	100.945
	182.397	182.397	203.158	0		274.054	195.753	256.245	100.945
	182.397	182.397	203.158	0		274.054	195.753	256.245	100.945
	182.397	182.397	203.158	0		274.054	195.753	256.245	100.945
	182.397	182.397	203.158	0		274.054	195.753	256.245	100.945
	182.397	182.397	203.158	0		274.054	195.753	256.245	100.945
	182.397	182.397	203.158	0		274.054	195.753	256.245	93.1801
	182.397	182.397	203.158	0		274.054	195.753	256.245	93.1801
	182.397	182.397	203.158	0		274.054	195.753	256.245	93.1801
	182.397	182.397	203.158	0		274.054	195.753	256.245	93.1801
	182.397	182.397	203.158	0		274.054	195.753	256.245	93.1801
	182.397	182.397	203.158	0		274.054	195.753	248.48	93.1801
	182.397	182.397	203.158	0		274.054	156.602	248.48	93.1801
	182.397	182.397	203.158	0		274.054	156.602	248.48	93.1801
	182.397	182.397	203.158	0		274.054	156.602	248.48	85.415
	182.397	182.397	203.158	0		274.054	156.602	248.48	85.415
	182.397	182.397	203.158	0		274.054	156.602	248.48	85.415
	182.397	182.397	203.158	0		274.054	156.602	248.48	85.415
	182.397	182.397	203.158	0		274.054	156.602	248.48	85.415
	182.397	182.397	203.158	0		274.054	156.602	248.48	85.415
	182.397	182.397	203.158	0		274.054	156.602	248.48	85.415
	182.397	182.397	203.158	0		274.054	156.602	248.48	85.415
	182.397	182.397	203.158	0		274.054	156.602	248.48	85.415
	182.397	182.397	203.158	0		274.054	156.602	248.48	85.415
	182.397	182.397	203.158	0		234.903	156.602	240.715	85.415
	182.397	182.397	203.158	0		234.903	156.602	240.715	85.415
	182.397	182.397	203.158	0		234.903	156.602	240.715	85.415
	182.397	182.397	203.158	0		234.903	156.602	240.715	85.415
	182.397	182.397	203.158	0		234.903	156.602	240.715	85.415
	182.397	182.397	203.158	0		234.903	156.602	240.715	77.65
	182.397	182.397	203.158	0		234.903	156.602	240.715	77.65
	182.397	182.397	203.158	0		234.903	156.602	240.715	77.65
	182.397	182.397	203.158	0		234.903	156.602	240.715	77.65
	182.397	182.397	203.158	0		234.903	156.602	240.715	77.65
	182.397	182.397	203.158	0		234.903	156.602	240.715	77.65
	182.397	182.397	203.158	0		234.903	156.602	232.95	77.65
	182.397	182.397	203.158	0		234.903	117.452	232.95	77.65
	182.397	182.397	203.158	0		234.903	117.452	232.95	77.65
	182.397	182.397	203.158	0		234.903	117.452	232.95	77.65
	182.397	182.397	203.158	0		234.903	117.452	232.95	77.65
	182.397	182.397	203.158	0		234.903	117.452	232.95	69.885
	182.397	182.397	203.158	0		234.903	117.452	232.95	69.885
	91.1985	182.397	203.158	0		234.903	117.452	232.95	69.885
	91.1985	91.1985	203.158	0		234.903	117.452	232.95	69.885
	91.1985	91.1985	203.158	0		234.903	117.452	232.95	69.885
	91.1985	91.1985	203.158	0		195.753	117.452	232.95	69.885
	91.1985	91.1985	203.158	0		195.753	117.452	225.185	69.885
	91.1985	91.1985	203.158	0		195.753	117.452	225.185	69.885
	91.1985	91.1985	203.158	0		195.753	117.452	225.185	69.885
	91.1985	91.1985	203.158	0		195.753	117.452	225.185	69.885
	91.1985	91.1985	203.158	0		195.753	117.452	225.185	69.885
	91.1985	91.1985	203.158	0		195.753	117.452	225.185	69.885
	91.1985	91.1985	203.158	0		195.753	117.452	225.185	69.885
	91.1985	91.1985	203.158	0		195.753	117.452	225.185	69.885
	91.1985	91.1985	203.158	0		195.753	117.452	225.185	69.885
	91.1985	91.1985	203.158	0		195.753	117.452	225.185	69.885
	91.1985	91.1985	203.158	0		195.753	117.452	225.185	69.885
	91.1985	91.1985	203.158	0		195.753	117.452	225.185	69.885
	91.1985	91.1985	203.158	0		195.753	117.452	225.185	62.12
	91.1985	91.1985	203.158	0		195.753	117.452	225.185	62.12
	91.1985	91.1985	203.158	0		195.753	117.452	225.185	62.12
	91.1985	91.1985	203.158	0		195.753	117.452	217.42	62.12
	91.1985	91.1985	203.158	0		195.753	117.452	217.42	62.12
	91.1985	91.1985	203.158	0		195.753	117.452	217.42	62.12
	91.1985	91.1985	0	0		195.753	117.452	217.42	62.12
	91.1985	91.1985	0	0		195.753	117.452	217.42	62.12
	91.1985	91.1985	0	0		195.753	117.452	217.42	62.12
	91.1985	91.1985	0	0		195.753	78.301	217.42	62.12
	91.1985	91.1985	0	0		195.753	78.301	217.42	62.12
	91.1985	91.1985	0	0		195.753	78.301	217.42	62.12
	91.1985	91.1985	0	0		195.753	78.301	217.42	62.12
	91.1985	91.1985	0	0		156.602	78.301	217.42	62.12
	91.1985	91.1985	0	0		156.602	78.301	217.42	62.12
	91.1985	91.1985	0	0		156.602	78.301	217.42	62.12
	91.1985	91.1985	0	0		156.602	78.301	209.655	54.355
	91.1985	91.1985	0	0		156.602	78.301	209.655	54.355
	91.1985	91.1985	0	0		156.602	78.301	209.655	54.355
	91.1985	91.1985	0	0		156.602	78.301	209.655	54.355
	91.1985	91.1985	0	0		156.602	78.301	209.655	54.355
	91.1985	91.1985	0	0		156.602	78.301	209.655	54.355
	91.1985	91.1985	0	0		156.602	78.301	209.655	54.355
	91.1985	91.1985	0	0		156.602	78.301	209.655	54.355
	91.1985	91.1985	0	0		156.602	78.301	209.655	54.355
	91.1985	91.1985	0	0		156.602	78.301	209.655	54.355
	91.1985	91.1985	0	0		156.602	78.301	209.655	54.355
	91.1985	91.1985	0	0		156.602	78.301	209.655	54.355
	91.1985	91.1985	0	0		156.602	78.301	209.655	54.355
	91.1985	91.1985	0	0		156.602	78.301	209.655	54.355
	91.1985	91.1985	0	0		156.602	78.301	209.655	54.355
	91.1985	91.1985	0	0		156.602	78.301	209.655	54.355
	91.1985	91.1985	0	0		156.602	78.301	209.655	54.355
	91.1985	91.1985	0	0		156.602	78.301	201.89	54.355
	91.1985	91.1985	0	0		156.602	78.301	201.89	54.355
	91.1985	91.1985	0	0		156.602	78.301	201.89	54.355
	91.1985	91.1985	0	0		156.602	78.301	201.89	46.59
	91.1985	91.1985	0	0		156.602	78.301	201.89	46.59
	91.1985	91.1985	0	0		156.602	78.301	201.89	46.59
	91.1985	91.1985	0	0		156.602	78.301	201.89	46.59
	91.1985	91.1985	0	0		156.602	78.301	201.89	46.59
	91.1985	91.1985	0	0		156.602	78.301	201.89	46.59
	91.1985	91.1985	0	0		156.602	78.301	201.89	46.59
	91.1985	91.1985	0	0		156.602	78.301	201.89	46.59
	91.1985	91.1985	0	0		156.602	78.301	201.89	46.59
	91.1985	91.1985	0	0		156.602	78.301	194.125	46.59
	91.1985	91.1985	0	0		156.602	78.301	194.125	46.59
	91.1985	91.1985	0	0		156.602	78.301	194.125	46.59
	91.1985	91.1985	0	0		156.602	78.301	194.125	46.59
	91.1985	91.1985	0	0		156.602	78.301	194.125	46.59
	91.1985	91.1985	0	0		156.602	78.301	194.125	46.59
	91.1985	91.1985	0	0		156.602	78.301	194.125	46.59
	91.1985	91.1985	0	0		156.602	78.301	194.125	46.59
	91.1985	91.1985	0	0		156.602	78.301	194.125	46.59
	91.1985	91.1985	0	0		117.452	78.301	194.125	46.59
	91.1985	91.1985	0	0		117.452	78.301	194.125	46.59
	91.1985	91.1985	0	0		117.452	78.301	194.125	46.59
	91.1985	91.1985	0	0		117.452	78.301	194.125	46.59
	91.1985	91.1985	0	0		117.452	78.301	194.125	46.59
	91.1985	91.1985	0	0		117.452	78.301	194.125	46.59
	91.1985	91.1985	0	0		117.452	78.301	186.36	38.825
	91.1985	91.1985	0	0		117.452	78.301	186.36	38.825
	91.1985	91.1985	0	0		117.452	78.301	186.36	38.825
	91.1985	91.1985	0	0		117.452	78.301	186.36	38.825
	91.1985	91.1985	0	0		117.452	78.301	186.36	38.825
	91.1985	91.1985	0	0		117.452	78.301	186.36	38.825
	91.1985	91.1985	0	0		117.452	78.301	186.36	38.825
	91.1985	91.1985	0	0		117.452	39.1505	186.36	38.825
	91.1985	91.1985	0	0		117.452	39.1505	186.36	38.825
	91.1985	91.1985	0	0		117.452	39.1505	186.36	38.825
	91.1985	91.1985	0	0		117.452	39.1505	186.36	38.825
	91.1985	91.1985	0	0		117.452	39.1505	186.36	38.825
	91.1985	91.1985	0	0		117.452	39.1505	186.36	38.825
	91.1985	91.1985	0	0		117.452	39.1505	186.36	38.825
	91.1985	91.1985	0	0		117.452	39.1505	186.36	38.825
	91.1985	91.1985	0	0		117.452	39.1505	186.36	38.825
	91.1985	91.1985	0	0		117.452	39.1505	186.36	31.06
	91.1985	91.1985	0	0		117.452	39.1505	186.36	31.06
	91.1985	91.1985	0	0		117.452	39.1505	186.36	31.06
	91.1985	91.1985	0	0		117.452	39.1505	186.36	31.06
	91.1985	91.1985	0	0		117.452	39.1505	186.36	31.06
	91.1985	91.1985	0	0		117.452	39.1505	186.36	31.06
	0	91.1985	0	0		117.452	39.1505	178.595	31.06
	0	91.1985	0	0		117.452	39.1505	178.595	31.06
	0	91.1985	0	0		78.301	39.1505	178.595	31.06
	0	91.1985	0	0		78.301	39.1505	178.595	31.06
	0	91.1985	0	0		78.301	39.1505	178.595	31.06
	0	91.1985	0	0		78.301	39.1505	178.595	31.06
	0	91.1985	0	0		78.301	39.1505	178.595	31.06
	0	91.1985	0	0		78.301	39.1505	178.595	31.06
	0	91.1985	0	0		78.301	39.1505	178.595	31.06
	0	91.1985	0	0		78.301	39.1505	178.595	31.06
	0	91.1985	0	0		78.301	39.1505	178.595	31.06
	0	91.1985	0	0		78.301	39.1505	178.595	31.06
	0	91.1985	0	0		78.301	39.1505	178.595	31.06
	0	91.1985	0	0		78.301	39.1505	178.595	31.06
	0	91.1985	0	0		78.301	39.1505	178.595	31.06
	0	91.1985	0	0		78.301	39.1505	178.595	31.06
	0	91.1985	0	0		78.301	39.1505	170.83	31.06
	0	91.1985	0	0		78.301	39.1505	170.83	31.06
	0	0	0	0		78.301	39.1505	170.83	23.295
	0	0	0	0		78.301	39.1505	170.83	23.295
	0	0	0	0		78.301	39.1505	170.83	23.295
	0	0	0	0		78.301	39.1505	170.83	23.295
	0	0	0	0		78.301	39.1505	170.83	23.295
	0	0	0	0		78.301	39.1505	170.83	23.295
	0	0	0	0		78.301	39.1505	170.83	23.295
	0	0	0	0		78.301	39.1505	170.83	23.295
	0	0	0	0		78.301	39.1505	170.83	23.295
	0	0	0	0		78.301	39.1505	170.83	23.295
	0	0	0	0		78.301	39.1505	170.83	23.295
	0	0	0	0		78.301	39.1505	170.83	23.295
	0	0	0	0		78.301	39.1505	170.83	23.295
	0	0	0	0		78.301	39.1505	170.83	23.295
	0	0	0	0		78.301	39.1505	170.83	23.295
	0	0	0	0		78.301	39.1505	170.83	23.295
	0	0	0	0		78.301	39.1505	170.83	23.295
	0	0	0	0		78.301	39.1505	163.065	23.295
	0	0	0	0		78.301	39.1505	163.065	23.295
	0	0	0	0		78.301	39.1505	163.065	23.295
	0	0	0	0		78.301	39.1505	163.065	23.295
	0	0	0	0		78.301	39.1505	163.065	23.295
	0	0	0	0		78.301	39.1505	163.065	23.295
	0	0	0	0		78.301	39.1505	163.065	23.295
	0	0	0	0		78.301	39.1505	163.065	23.295
	0	0	0	0		78.301	39.1505	163.065	23.295
	0	0	0	0		78.301	39.1505	163.065	23.295
	0	0	0	0		78.301	39.1505	155.3	23.295
	0	0	0	0		78.301	39.1505	155.3	23.295
	0	0	0	0		78.301	39.1505	155.3	23.295
	0	0	0	0		78.301	39.1505	155.3	23.295
	0	0	0	0		78.301	39.1505	155.3	23.295
	0	0	0	0		78.301	39.1505	155.3	23.295
	0	0	0	0		78.301	39.1505	155.3	23.295
	0	0	0	0		78.301	39.1505	155.3	23.295
	0	0	0	0		78.301	39.1505	155.3	23.295
	0	0	0	0		78.301	39.1505	155.3	23.295
	0	0	0	0		78.301	39.1505	155.3	23.295
	0	0	0	0		78.301	39.1505	155.3	23.295
	0	0	0	0		78.301	39.1505	155.3	23.295
	0	0	0	0		78.301	39.1505	155.3	23.295
	0	0	0	0		78.301	39.1505	155.3	23.295
	0	0	0	0		78.301	39.1505	155.3	23.295
	0	0	0	0		78.301	39.1505	155.3	23.295
	0	0	0	0		39.1505	39.1505	155.3	23.295
	0	0	0	0		39.1505	39.1505	147.535	15.53
	0	0	0	0		39.1505	39.1505	147.535	15.53
	0	0	0	0		39.1505	39.1505	147.535	15.53
	0	0	0	0		39.1505	39.1505	147.535	15.53
	0	0	0	0		39.1505	0	147.535	15.53
	0	0	0	0		39.1505	0	147.535	15.53
	0	0	0	0		39.1505	0	147.535	15.53
	0	0	0	0		39.1505	0	147.535	15.53
	0	0	0	0		39.1505	0	147.535	15.53
	0	0	0	0		39.1505	0	147.535	15.53
	0	0	0	0		39.1505	0	147.535	15.53
	0	0	0	0		39.1505	0	147.535	15.53
	0	0	0	0		39.1505	0	147.535	15.53
	0	0	0	0		39.1505	0	147.535	15.53
	0	0	0	0		39.1505	0	147.535	15.53
	0	0	0	0		39.1505	0	147.535	15.53
	0	0	0	0		39.1505	0	147.535	15.53
	0	0	0	0		39.1505	0	147.535	15.53
	0	0	0	0		39.1505	0	147.535	15.53
	0	0	0	0		39.1505	0	147.535	15.53
	0	0	0	0		39.1505	0	147.535	15.53
	0	0	0	0		39.1505	0	147.535	15.53
	0	0	0	0		39.1505	0	147.535	15.53
	0	0	0	0		39.1505	0	147.535	15.53
	0	0	0	0		39.1505	0	147.535	15.53
	0	0	0	0		39.1505	0	147.535	15.53
	0	0	0	0		39.1505	0	147.535	15.53
	0	0	0	0		39.1505	0	147.535	15.53
	0	0	0	0		39.1505	0	139.77	15.53
	0	0	0	0		39.1505	0	139.77	15.53
	0	0	0	0		39.1505	0	139.77	15.53
	0	0	0	0		39.1505	0	139.77	15.53
	0	0	0	0		39.1505	0	139.77	15.53
	0	0	0	0		39.1505	0	139.77	15.53
	0	0	0	0		39.1505	0	139.77	15.53
	0	0	0	0		39.1505	0	139.77	15.53
	0	0	0	0		39.1505	0	139.77	15.53
	0	0	0	0		39.1505	0	139.77	15.53
	0	0	0	0		39.1505	0	139.77	15.53
	0	0	0	0		39.1505	0	139.77	15.53
	0	0	0	0		39.1505	0	139.77	15.53
	0	0	0	0		39.1505	0	139.77	15.53
	0	0	0	0		39.1505	0	139.77	15.53
	0	0	0	0		39.1505	0	139.77	15.53
	0	0	0	0		39.1505	0	139.77	15.53
	0	0	0	0		39.1505	0	139.77	15.53
	0	0	0	0		39.1505	0	139.77	15.53
	0	0	0	0		39.1505	0	139.77	15.53
	0	0	0	0		39.1505	0	139.77	7.76501
	0	0	0	0		39.1505	0	139.77	7.76501
	0	0	0	0		39.1505	0	139.77	7.76501
	0	0	0	0		39.1505	0	132.005	7.76501
	0	0	0	0		39.1505	0	132.005	7.76501
	0	0	0	0		39.1505	0	132.005	7.76501
	0	0	0	0		39.1505	0	132.005	7.76501
	0	0	0	0		39.1505	0	132.005	7.76501
	0	0	0	0		39.1505	0	132.005	7.76501
	0	0	0	0		39.1505	0	132.005	7.76501
	0	0	0	0		39.1505	0	132.005	7.76501
	0	0	0	0		39.1505	0	132.005	7.76501
	0	0	0	0		39.1505	0	132.005	7.76501
	0	0	0	0		39.1505	0	132.005	7.76501
	0	0	0	0		39.1505	0	132.005	7.76501
	0	0	0	0		39.1505	0	132.005	7.76501
	0	0	0	0		39.1505	0	132.005	7.76501
	0	0	0	0		39.1505	0	132.005	7.76501
	0	0	0	0		39.1505	0	132.005	7.76501
	0	0	0	0		39.1505	0	132.005	7.76501
	0	0	0	0		39.1505	0	124.24	7.76501
	0	0	0	0		39.1505	0	124.24	7.76501
	0	0	0	0		39.1505	0	124.24	7.76501
	0	0	0	0		39.1505	0	124.24	7.76501
	0	0	0	0		39.1505	0	124.24	7.76501
	0	0	0	0		39.1505	0	124.24	7.76501
	0	0	0	0		39.1505	0	124.24	7.76501
	0	0	0	0		39.1505	0	124.24	7.76501
	0	0	0	0		39.1505	0	124.24	7.76501
	0	0	0	0		39.1505	0	124.24	7.76501
	0	0	0	0		39.1505	0	124.24	7.76501
	0	0	0	0		39.1505	0	124.24	7.76501
	0	0	0	0		39.1505	0	124.24	7.76501
	0	0	0	0		39.1505	0	124.24	7.76501
	0	0	0	0		39.1505	0	124.24	7.76501
	0	0	0	0		39.1505	0	124.24	7.76501
	0	0	0	0		39.1505	0	124.24	7.76501
	0	0	0	0		39.1505	0	124.24	7.76501
	0	0	0	0		39.1505	0	124.24	7.76501
	0	0	0	0		39.1505	0	124.24	7.76501
	0	0	0	0		39.1505	0	124.24	7.76501
	0	0	0	0		39.1505	0	124.24	7.76501
	0	0	0	0		39.1505	0	124.24	7.76501
	0	0	0	0		39.1505	0	124.24	7.76501
	0	0	0	0		39.1505	0	116.475	7.76501
	0	0	0	0		39.1505	0	116.475	7.76501
	0	0	0	0		39.1505	0	116.475	7.76501
	0	0	0	0		39.1505	0	116.475	7.76501
	0	0	0	0		39.1505	0	116.475	7.76501
	0	0	0	0		39.1505	0	116.475	7.76501
	0	0	0	0		39.1505	0	116.475	7.76501
	0	0	0	0		39.1505	0	116.475	7.76501
	0	0	0	0		39.1505	0	116.475	7.76501
	0	0	0	0		39.1505	0	116.475	7.76501
	0	0	0	0		39.1505	0	116.475	7.76501
	0	0	0	0		39.1505	0	116.475	7.76501
	0	0	0	0		39.1505	0	116.475	7.76501
	0	0	0	0		39.1505	0	116.475	7.76501
	0	0	0	0		39.1505	0	116.475	7.76501
	0	0	0	0		39.1505	0	116.475	7.76501
	0	0	0	0		39.1505	0	116.475	7.76501
	0	0	0	0		39.1505	0	108.71	7.76501
	0	0	0	0		39.1505	0	108.71	7.76501
	0	0	0	0		39.1505	0	108.71	7.76501
	0	0	0	0		39.1505	0	108.71	7.76501
	0	0	0	0		39.1505	0	108.71	7.76501
	0	0	0	0		39.1505	0	108.71	7.76501
	0	0	0	0		39.1505	0	108.71	7.76501
	0	0	0	0		0	0	108.71	7.76501
	0	0	0	0		0	0	108.71	7.76501
	0	0	0	0		0	0	108.71	7.76501
	0	0	0	0		0	0	108.71	7.76501
	0	0	0	0		0	0	108.71	7.76501
	0	0	0	0		0	0	108.71	7.76501
	0	0	0	0		0	0	108.71	7.76501
	0	0	0	0		0	0	108.71	7.76501
	0	0	0	0		0	0	108.71	7.76501
	0	0	0	0		0	0	108.71	7.76501
	0	0	0	0		0	0	108.71	7.76501
	0	0	0	0		0	0	108.71	7.76501
	0	0	0	0		0	0	108.71	7.76501
	0	0	0	0		0	0	108.71	7.76501
	0	0	0	0		0	0	108.71	7.76501
	0	0	0	0		0	0	108.71	0
	0	0	0	0		0	0	108.71	0
	0	0	0	0		0	0	108.71	0
	0	0	0	0		0	0	108.71	0
	0	0	0	0		0	0	108.71	0
	0	0	0	0		0	0	108.71	0
	0	0	0	0		0	0	108.71	0
	0	0	0	0		0	0	108.71	0
	0	0	0	0		0	0	108.71	0
	0	0	0	0		0	0	100.945	0
	0	0	0	0		0	0	100.945	0
	0	0	0	0		0	0	100.945	0
	0	0	0	0		0	0	100.945	0
	0	0	0	0		0	0	100.945	0
	0	0	0	0		0	0	100.945	0
	0	0	0	0		0	0	100.945	0
	0	0	0	0		0	0	100.945	0
	0	0	0	0		0	0	100.945	0
	0	0	0	0		0	0	100.945	0
	0	0	0	0		0	0	100.945	0
	0	0	0	0		0	0	100.945	0
	0	0	0	0		0	0	100.945	0
	0	0	0	0		0	0	100.945	0
	0	0	0	0		0	0	100.945	0
	0	0	0	0		0	0	100.945	0
	0	0	0	0		0	0	100.945	0
	0	0	0	0		0	0	100.945	0
	0	0	0	0		0	0	100.945	0
	0	0	0	0		0	0	100.945	0
	0	0	0	0		0	0	100.945	0
	0	0	0	0		0	0	100.945	0
	0	0	0	0		0	0	100.945	0
	0	0	0	0		0	0	93.1801	0
	0	0	0	0		0	0	93.1801	0
	0	0	0	0		0	0	93.1801	0
	0	0	0	0		0	0	93.1801	0
	0	0	0	0		0	0	93.1801	0
	0	0	0	0		0	0	93.1801	0
	0	0	0	0		0	0	93.1801	0
	0	0	0	0		0	0	93.1801	0
	0	0	0	0		0	0	93.1801	0
	0	0	0	0		0	0	93.1801	0
	0	0	0	0		0	0	93.1801	0
	0	0	0	0		0	0	93.1801	0
	0	0	0	0		0	0	93.1801	0
	0	0	0	0		0	0	93.1801	0
	0	0	0	0		0	0	93.1801	0
	0	0	0	0		0	0	93.1801	0
	0	0	0	0		0	0	93.1801	0
	0	0	0	0		0	0	93.1801	0
	0	0	0	0		0	0	93.1801	0
	0	0	0	0		0	0	93.1801	0
	0	0	0	0		0	0	93.1801	0
	0	0	0	0		0	0	93.1801	0
	0	0	0	0		0	0	85.415	0
	0	0	0	0		0	0	85.415	0
	0	0	0	0		0	0	85.415	0
		0	0	0		0	0	85.415	0
		0	0	0		0	0	85.415	0
		0	0	0		0	0	85.415	0
		0	0	0		0	0	85.415	0
		0	0	0		0	0	85.415	0
		0	0	0		0	0	85.415	0
		0	0	0		0	0	85.415	0
		0	0	0		0	0	85.415	0
		0	0	0		0	0	85.415	0
		0	0	0		0	0	85.415	0
		0	0	0		0	0	85.415	0
			0	0		0	0	85.415	0
			0	0		0	0	85.415	0
			0	0		0	0	85.415	0
			0	0		0	0	85.415	0
			0	0		0	0	85.415	0
			0	0		0	0	85.415	0
			0	0		0	0	85.415	0
			0	0		0	0	85.415	0
			0	0		0	0	85.415	0
			0	0		0	0	85.415	0
			0	0		0	0	85.415	0
			0	0		0	0	85.415	0
			0	0		0	0	85.415	0
			0	0		0	0	77.65	0
			0	0		0	0	77.65	0
			0	0		0	0	77.65	0
			0	0		0	0	77.65	0
			0	0		0	0	77.65	0
			0	0		0	0	77.65	0
			0	0		0	0	77.65	0
			0	0		0	0	77.65	0
			0	0		0	0	77.65	0
			0	0		0	0	77.65	0
			0	0		0	0	77.65	0
			0	0		0	0	77.65	0
			0	0		0	0	77.65	0
			0	0		0	0	77.65	0
			0	0		0	0	77.65	0
			0	0		0	0	77.65	0
			0	0		0	0	77.65	0
			0	0		0	0	77.65	0
			0	0		0	0	77.65	0
			0	0		0	0	77.65	0
			0	0		0	0	77.65	0
			0	0		0	0	77.65	0
			0	0		0	0	77.65	0
			0	0		0	0	77.65	0
			0	0		0	0	69.885	0
			0	0		0	0	69.885	0
			0	0		0	0	69.885	0
			0	0		0	0	69.885	0
			0	0		0	0	69.885	0
			0	0		0	0	69.885	0
			0	0		0	0	69.885	0
			0	0		0	0	69.885	0
			0	0		0	0	69.885	0
			0	0		0	0	69.885	0
			0	0		0	0	69.885	0
			0	0		0	0	69.885	0
			0	0		0	0	69.885	0
			0	0		0	0	69.885	0
			0	0		0	0	69.885	0
			0	0		0	0	69.885	0
			0	0		0	0	69.885	0
			0	0		0	0	69.885	0
			0	0		0	0	69.885	0
			0	0		0	0	69.885	0
			0	0		0	0	69.885	0
			0	0		0	0	69.885	0
			0	0		0	0	69.885	0
			0	0		0	0	69.885	0
			0	0		0	0	69.885	0
			0	0		0	0	62.12	0
			0	0		0	0	62.12	0
			0	0		0	0	62.12	0
			0	0		0	0	62.12	0
			0	0		0	0	62.12	0
			0	0		0	0	62.12	0
			0	0		0	0	62.12	0
			0	0		0	0	62.12	0
			0	0		0	0	62.12	0
			0	0		0	0	62.12	0
			0	0		0	0	62.12	0
			0	0		0	0	62.12	0
			0	0		0	0	62.12	0
			0	0		0	0	62.12	0
			0	0		0	0	62.12	0
			0	0		0	0	62.12	0
			0	0		0	0	62.12	0
			0	0		0	0	62.12	0
			0	0		0	0	62.12	0
			0	0		0	0	62.12	0
			0	0		0	0	62.12	0
			0	0		0	0	62.12	0
			0	0		0	0	62.12	0
			0	0		0	0	62.12	0
			0	0		0	0	62.12	0
			0	0		0	0	62.12	0
			0	0		0	0	62.12	0
			0	0		0	0	62.12	0
			0	0		0	0	62.12	0
			0	0		0	0	54.355	0
			0	0		0	0	54.355	0
			0	0		0	0	54.355	0
			0	0		0	0	54.355	0
			0	0		0	0	54.355	0
			0	0		0	0	54.355	0
			0	0		0	0	54.355	0
			0	0		0	0	54.355	0
			0	0		0	0	54.355	0
			0	0		0	0	54.355	0
			0	0		0	0	54.355	0
			0	0		0	0	54.355	0
			0	0		0	0	54.355	0
			0	0		0	0	54.355	0
			0	0		0	0	54.355	0
			0	0		0	0	54.355	0
			0	0		0	0	54.355	0
			0	0		0	0	54.355	0
			0	0		0	0	54.355	0
			0	0		0	0	54.355	0
			0	0		0	0	54.355	0
			0	0		0	0	54.355	0
			0	0		0	0	54.355	0
			0	0		0	0	54.355	0
			0	0		0	0	54.355	0
			0	0		0	0	54.355	0
			0	0		0	0	54.355	0
			0	0		0	0	54.355	0
			0	0		0	0	46.59	0
			0	0		0	0	46.59	0
			0	0		0	0	46.59	0
			0	0		0	0	46.59	0
			0	0		0	0	46.59	0
			0	0		0	0	46.59	0
			0	0		0	0	46.59	0
			0	0		0	0	46.59	0
			0	0		0	0	46.59	0
			0	0		0	0	46.59	0
			0	0		0	0	46.59	0
			0	0		0	0	46.59	0
			0	0		0	0	46.59	0
			0	0		0	0	46.59	0
			0	0		0	0	46.59	0
			0	0		0	0	46.59	0
			0	0		0	0	46.59	0
			0	0		0	0	46.59	0
			0	0		0	0	46.59	0
			0	0		0	0	46.59	0
			0	0		0	0	46.59	0
			0	0		0	0	46.59	0
			0	0		0	0	46.59	0
			0	0		0	0	46.59	0
			0	0		0	0	46.59	0
			0	0		0	0	46.59	0
			0	0		0	0	46.59	0
			0	0		0	0	46.59	0
			0	0		0	0	46.59	0
			0	0		0	0	46.59	0
			0	0		0	0	46.59	0
			0	0		0	0	46.59	0
			0	0		0	0	46.59	0
			0	0		0	0	46.59	0
			0	0		0	0	46.59	0
			0	0		0	0	38.825	0
			0	0		0	0	38.825	0
			0	0		0	0	38.825	0
			0	0		0	0	38.825	0
			0	0		0	0	38.825	0
			0	0		0	0	38.825	0
			0	0		0	0	38.825	0
			0	0		0	0	38.825	0
			0	0		0	0	38.825	0
			0	0		0	0	38.825	0
			0	0		0	0	38.825	0
			0	0		0	0	38.825	0
			0	0		0	0	38.825	0
			0	0		0	0	38.825	0
			0	0		0	0	38.825	0
			0	0		0	0	38.825	0
			0	0		0	0	38.825	0
			0	0		0	0	38.825	0
			0	0		0	0	38.825	0
			0	0		0	0	38.825	0
			0	0		0	0	38.825	0
			0	0		0	0	38.825	0
			0	0		0	0	38.825	0
			0	0		0	0	38.825	0
			0	0		0	0	38.825	0
			0	0		0	0	38.825	0
			0	0		0	0	38.825	0
			0	0		0	0	38.825	0
			0	0		0	0	38.825	0
			0	0		0	0	38.825	0
			0	0		0	0	38.825	0
			0	0		0	0	38.825	0
			0	0		0	0	38.825	0
			0	0		0	0	38.825	0
			0	0		0	0	38.825	0
			0	0		0	0	31.06	0
			0	0		0	0	31.06	0
			0	0		0	0	31.06	0
			0	0		0	0	31.06	0
			0	0		0	0	31.06	0
			0	0		0	0	31.06	0
			0	0		0	0	31.06	0
			0	0		0	0	31.06	0
			0	0		0	0	31.06	0
			0	0		0	0	31.06	0
			0	0		0	0	31.06	0
			0	0		0	0	31.06	0
			0	0		0	0	31.06	0
			0	0		0	0	31.06	0
			0	0		0	0	31.06	0
			0	0		0	0	31.06	0
			0	0		0	0	31.06	0
			0	0		0	0	31.06	0
			0	0		0	0	31.06	0
			0	0		0	0	31.06	0
			0	0		0	0	31.06	0
			0	0		0	0	31.06	0
			0	0		0	0	31.06	0
			0	0		0	0	31.06	0
			0	0		0	0	31.06	0
			0	0		0	0	31.06	0
			0	0		0	0	31.06	0
			0	0		0	0	31.06	0
			0	0		0	0	31.06	0
			0	0		0	0	31.06	0
			0	0		0	0	31.06	0
			0	0		0	0	31.06	0
			0	0		0	0	31.06	0
			0	0		0	0	31.06	0
			0	0		0	0	31.06	0
			0	0		0	0	31.06	0
			0	0		0	0	31.06	0
			0	0		0	0	31.06	0
			0	0		0	0	31.06	0
			0	0		0	0	31.06	0
			0	0		0	0	31.06	0
			0	0		0	0	31.06	0
			0	0		0	0	31.06	0
			0			0	0	31.06	0
			0			0	0	31.06	0
			0			0	0	31.06	0
			0			0	0	31.06	0
			0			0	0	31.06	0
			0			0	0	31.06	0
			0			0	0	31.06	0
			0			0	0	31.06	0
			0			0	0	31.06	0
			0			0	0	31.06	0
			0			0	0	23.295	0
			0			0	0	23.295	0
			0			0	0	23.295	0
			0			0	0	23.295	0
			0			0	0	23.295	0
			0			0	0	23.295	0
			0			0	0	23.295	0
			0			0	0	23.295	0
			0			0	0	23.295	0
			0			0	0	23.295	0
			0			0	0	23.295	0
			0			0	0	23.295	0
			0			0	0	23.295	0
			0			0	0	23.295	0
			0			0	0	23.295	0
			0			0	0	23.295	0
			0			0	0	23.295	0
			0			0	0	23.295	0
			0			0	0	23.295	0
			0			0	0	23.295	0
			0			0	0	23.295	0
			0			0	0	23.295	0
			0			0	0	23.295	0
			0			0	0	23.295	0
			0			0	0	23.295	0
			0			0	0	23.295	0
			0			0	0	23.295	0
			0			0	0	23.295	0
			0			0	0	23.295	0
			0			0	0	23.295	0
			0			0	0	23.295	0
			0			0	0	23.295	0
						0	0	23.295	0
						0	0	23.295	0
						0	0	23.295	0
						0	0	23.295	0
						0	0	23.295	0
						0	0	23.295	0
						0	0	23.295	0
						0	0	23.295	0
						0	0	23.295	0
						0	0	23.295	0
						0	0	23.295	0
						0	0	23.295	0
						0	0	23.295	0
						0	0	23.295	0
						0	0	23.295	0
						0	0	23.295	0
						0	0	23.295	0
						0	0	23.295	0
						0	0	23.295	0
						0	0	23.295	0
						0	0	23.295	0
						0	0	23.295	0
						0	0	23.295	0
						0	0	23.295	0
						0	0	23.295	0
						0	0	23.295	0
						0	0	23.295	0
						0	0	23.295	0
						0	0	23.295	0
						0	0	23.295	0
						0	0	23.295	0
						0	0	23.295	0
						0	0	15.53	0
						0	0	15.53	0
						0	0	15.53	0
						0	0	15.53	0
						0	0	15.53	0
						0	0	15.53	0
						0		15.53	0
						0		15.53	0
						0		15.53	0
						0		15.53	0
						0		15.53	0
						0		15.53	0
						0		15.53	0
						0		15.53	0
						0		15.53	0
						0		15.53	0
						0		15.53	0
						0		15.53	0
						0		15.53	0
						0		15.53	0
						0		15.53	0
						0		15.53	0
						0		15.53	0
						0		15.53	0
						0		15.53	0
						0		15.53	0
						0		15.53	0
						0		15.53	0
						0		15.53	0
						0		15.53	0
						0		15.53	0
						0		15.53	0
						0		15.53	0
						0		15.53	0
						0		15.53	0
						0		15.53	0
						0		15.53	0
						0		15.53	0
						0		15.53	0
						0		15.53	0
						0		15.53	0
						0		15.53	0
						0		15.53	0
						0		15.53	0
								15.53	0
								15.53	0
								15.53	0
								15.53	0
								15.53	0
								15.53	0
								15.53	0
								15.53	0
								15.53	0
								15.53	0
								15.53	0
								15.53	0
								15.53	0
								15.53	0
								15.53	0
								15.53	0
								15.53	0
								15.53	0
								15.53	0
								15.53	0
								15.53	0
								15.53	0
								15.53	0
								15.53	0
								15.53	0
								15.53	0
								15.53	0
								15.53	0
								15.53	0
								15.53	0
								15.53	0
								15.53	0
								15.53	0
								15.53	0
								15.53	0
								15.53	0
								15.53	0
								15.53	0
								15.53	0
								15.53	0
								15.53	0
								7.76501	0
								7.76501	0
								7.76501	0
								7.76501	0
								7.76501	0
								7.76501	0
								7.76501	0
								7.76501	0
								7.76501	0
								7.76501	0
								7.76501	0
								7.76501	0
								7.76501	0
								7.76501	0
								7.76501	0
								7.76501	0
								7.76501	0
								7.76501	0
								7.76501	0
								7.76501	0
								7.76501	0
								7.76501	0
								7.76501	0
								7.76501	0
								7.76501	0
								7.76501	0
								7.76501	0
								7.76501	0
								7.76501	0
								7.76501	0
								7.76501	0
								7.76501	0
								7.76501	0
								7.76501	0
								7.76501	0
								7.76501	0
								7.76501	0
								7.76501	0
								7.76501	0
								7.76501	0
								7.76501	0
								7.76501	0
								7.76501	0
								7.76501	0
								7.76501	0
								7.76501	0
								7.76501	0
								7.76501	0
								7.76501	0
								7.76501	0
								7.76501	0
								7.76501	0
								7.76501	0
								7.76501	0
								7.76501	0
								7.76501	0
								7.76501	0
								7.76501	0
								7.76501	0
								7.76501	0
								7.76501	0
								7.76501	0
								7.76501	0
								7.76501	0
								7.76501	0
								7.76501	0
								7.76501	0
								7.76501	0
								7.76501	0
								7.76501	0
								7.76501	0
								7.76501	0
								0	0
								0	0
								0	0
								0	0
								0	0
								0	0
								0	0
								0	0
								0	0
								0	0
								0	0
								0	0
								0	0
								0	0
								0	0
								0	0
								0	0
								0	0
								0	0
								0	0
								0	0
								0	0
								0	0
								0	0
								0	0
								0	0
								0	0
								0	0
								0	0
								0	0
								0	0
								0	0
								0	0
								0	0
								0	0
								0	0
								0	0
								0	0
								0	0
								0	0
								0	0
								0	0
								0	0
								0	0
								0	0
								0	0
								0	0
								0	0
								0	0
								0	0
								0	0
								0	0
								0	0
								0	0
								0	0
								0	0
								0	0
								0	0
								0	0
								0	0
								0	0
								0	0
								0	0
								0	0
								0	0
								0	0
								0	0
								0	0
								0	0
								0	0
								0	0
								0	0
								0	0
								0	0
								0	0
								0	0
								0	0
								0	0
								0
								0
								0
								0
								0
								0
								0
								0
								0
								0
								0
								0
								0
								0
								0
								0
								0
								0
								0
								0
								0
								0
								0
								0
								0
								0
								0
								0
								0
								0
								0
								0
								0
								0
								0
								0
								0
								0
								0
								0
								0
								0
								0
								0
								0
								0
								0
								0
								0
								0
								0
								0
								0
								0
								0
								0
								0
								0
								0
								0
								0
								0
