# Supplementary material for: Intrinsic electrical activity drives small-cell lung cancer progression
Source: Nature. 2025 Feb 12;639(8055):765–75. doi: 10.1038/s41586-024-08575-7 (PMC11922742; doi:10.1038/s41586-024-08575-7)
Supplement: Supplementary file 14 — Source Data Fig. 5 [file 41586_2024_8575_MOESM14_ESM.xlsx]

## Sheet: Fig.5f
	AF3062C			AD984LN_fl
	Control	Pre-Tx		Control	Pre-Tx
	0.214237	0.245091		0.269643	0.323469
	0.0775362	0.186824		0.238567	0.301015
	0.0592437	0.286047		0.243085	0.329412
	0.0746341	0.164159		0.140212	0.288696
	0.0701084	0.0962359
	0.0725366	0.281204
	0.0680982	0.124122
	0.066011

## Sheet: Fig. 5g
	Control	Pre-Tx
	42.6639	52.647
	33.5357	80.5174
	24.5875	56.6155

## Sheet: Fig. 5h left
	Control	Pre-Tx
	36.3051	53.8919
	38.7293	62.5941
	38.0882	62.139
	36.2894	65.2873
	38.7293	71.1302
	35.7383	65.6415
	39.1304	55.4298
	38.311	74.754
	33.7333	65.5965
	20.8449	62.8374
	29.3327	61.1442
	43.4142	53.3563
	30.9284	62.7397
	35.8165	58.7118
	27.2379	64.4762
	28.3798	63.5484
	34.1758	59.4522
	30.3734	49.5
	27.0142	67.0283
	27.6478	69.8891
	34.5047	72.3328
	38.853	50.9468
	36.7218	63.1011
	58.2882	69.4709
	76.207	71.0508
	40.4735	59.2558
	36.134	63.8081
	57.4136	62.1987
	61.6149	62.192
	51.485	60.5082
	62.6457	59.6
	60.5297	58.1576
	60.3271	60.7616
	72.5624	62.3017
	68.4651	48.6898
	63.2646	67.0283
	72.8616	72.3328
	80.7401	63.1011
	75.4372	59.3116
	52.7074	69.8891
	62.0043	50.9468
	62.8735	69.4709
	63.4947	63.4932
	75.0125	52.5777
	61.292	73.8009
	63.6348	55.5733
	61.2137	66.8179
	75.7789	62.1499
	54.3251	60.8
	62.9446	65.7143
	82.9548	70.2822
	75.0865	69.6813
	72.0417	69.1464
	71.0351	60.4777
	72.5203	67.5246
	75.0989	65.0829
	59.3102	55.9783
	78.6231	57.8001
	64.5032	78.24
	60.6206	68.6375
	85.4423	58.5464
	74.4057	60.5492
		63.7689
		71.5355
		46.9669
		52.4778
		55.6551
		59.579
		50.2702

## Sheet: Fig. 5h right
	Control	Pre-Tx
	0.3832	0.2623
	0.36	0.2641
	0.3591	0.2489
	0.1102	0.7063
	0.2721	0.5214
	0.7562	0.4799
	0.1701	0.3991
	0.3316	0.1097
	0.2631	0.1321
	0.159	0.2108
	0.1456	0.1752
	0.5368	0.2102
	0.306	0.049
	0.4765	0.0641
	0.612	0.1494
	0.391	0.1271
	0.4114	0.126
	0.339	0.02
	0.0782	0.4526
	0.1897	0.2631
	0.3415	0.303
	0.3525	0.0578
	0.1593	0.4406
	0.1352	0.1242
	0.4152	0.2211
	0.3111	0.0738
	1.0024	0.1888
	0.4946	0.191
	0.2214	0.4003
	0.1848
	0.1916
	0.1766
	0.1439
	0.2539
	0.4429

## Sheet: Fig.5l
	Control			iPSAM4
	Vehicle	Ligand		Vehicle	Ligand
	165.163	95.5224		27.0139	77.2694
	174.845	53.4404		105.865	9.36968
	59.9575	159.763		38.5739	0.0230591
	0.0348201	4.56199		250.669	7.84862
		125.501		77.8778	4.37454

## Sheet: Fig.5m
Mouse ID	Days post injection	Control + vehicle	iPSAM4 + vehicle	Control + ligand	iPSAM4 + ligand
BFGA41.4e	24	0
BFGA41.4a	40	1
BFGA41.4b	40	1
BFGA41.4c	43	1
BFGA41.5b	39		1
BFGA41.5d	40		1
BFGA41.5c	41		1
BFGA41.5a	45		1
BFGA41.5e	43		1
BFGA39.4a	39			1
BFGA37.4a	41			1
BFGA37.4c	41			1
BFGA37.4b	45			1
BFGA37.4d	53			1
BFGA42.1a	44				1
BFGA42.1b	49				1
BFGA42.1d	53				1
BFGA43.1a	58				1
