# Supplementary material for: Intrinsic electrical activity drives small-cell lung cancer progression
Source: Nature. 2025 Feb 12;639(8055):765–75. doi: 10.1038/s41586-024-08575-7 (PMC11922742; doi:10.1038/s41586-024-08575-7)
Supplement: Supplementary file 15 — Source Data Extended Data Fig. 4 [file 41586_2024_8575_MOESM15_ESM.xlsx]

## Sheet: Ext Data Fig 4d
	PNEC/NEB	Early SCLC	Late SCLC
	5.8536	18.2287	4.85851
	1.18388	24.3539	0.363826
	1.23232	5.99143	2.30414
	3.47794	13.787	2.04238
	6.11383	12.0242	0.75539
	3.24925	10.8495	0.80621
	5.22505	18.3773	0.733027
	4.96748		0.469019
	6.50324		2.96118
	5.26175		0.986159

## Sheet: Ext Data Fig 4e
		perimeter	Cum Axon Length
	ctr	352.066	432.451
		356.824	409.294
		465.691	447.679
		598.812	430.8
		787.81	519.752
		817.8	352.485
		937.19	570.872
		1042.1	140.984
		1354.85	154.437
		1769.63	484.416
	small	3166.49	11283.6
		3583.26	3867.13
		4859.55	6016.74
		9425.13	4743.61
		24695.5	10234.9
		35394.8	3994.8
		53535.9	3867.13
		70111.5	8896.66
		67306.4	4452.53
	large	127393	2729.07
		131706	2626.84
		157557	4165.6
		167289	3339.93
		425538	1746.37
		485829	1991.52
		593224	2691.85
		2452537	4068.39
		3146104	2948.3
		6140666	3195.19
