# Supplementary material for: Intrinsic electrical activity drives small-cell lung cancer progression
Source: Nature. 2025 Feb 12;639(8055):765–75. doi: 10.1038/s41586-024-08575-7 (PMC11922742; doi:10.1038/s41586-024-08575-7)
Supplement: Supplementary file 16 — Source Data Extended Data Fig. 9 [file 41586_2024_8575_MOESM16_ESM.xlsx]

## Sheet: Ext Data Fig 9a
	No injection	AF3062C	AD984LN_fl	AF3291LN_fl	AD984LN_adh	AF3291LN_adh
	0.0495049	0.236318	0.215517	0.278571	0.063241	0.046923
	0.0462963	0.293333	0.070588	0.278027	0.050691	0.042857
	0.0438596	0.097917	0.171429	0.234615	0.051383	0.0485
	0.0594796	0.316522	0.166667	0.287805	0.0625	0.048182
	0.0520446		0.170404	0.410526	0.055556	0.053704
	0.0513834		0.275	0.188571	0.04721
				0.053744
