# Supplementary material for: Intrinsic electrical activity drives small-cell lung cancer progression
Source: Nature. 2025 Feb 12;639(8055):765–75. doi: 10.1038/s41586-024-08575-7 (PMC11922742; doi:10.1038/s41586-024-08575-7)
Supplement: Supplementary file 17 — Source Data Extended Data Fig. 10 [file 41586_2024_8575_MOESM17_ESM.xlsx]

## Sheet: Ext.Fig.10e
Day	Control + vehicle					iPSAM4 + vehicle					Control + ligand					iPSAM4 + ligand
0	3550	3890	3490	2760	4170	2430	2040	2770	2610	2550	5290	3220	3130	2500	2700	2520	2100	2730	2030	1890
7	40100	40000	23800	2140	56100	4210	5560	8090	11600	8240	32700	18500	37300	3570	33700	6190	3440	2100	2950	1900
14	1490000	1360000	459000	3680	2100000	49500	157000	247000	389000	156000	997000	538000	1730000	135000	1060000	223000	37100	1960	29900	19900
21	41400000	41000000	16500000	81200	57100000	2430000	8110000	4990000	18700000	6400000	31400000	19400000	68100000	1380000	26600000	10500000	1490000	-3820	1100000	1030000
28	887000000	939000000	322000000	187000		44400000	174000000	63400000	412000000	128000000	513000000	287000000	858000000	24500000	674000000	127000000	15400000	37900	12900000	7190000

## Sheet: Ext Data Fig 10g 
	PDX model
	MGH1521-1A	200
	MGH1522-1A	220
	MGH1531-5B	195
	MGH1531-5A	90
	MGH1524-1A	155
	MGH1525-1A	180
	MGH1538-1B	240
	MGH1547-1A	210
	MGH1541-1A	200
	MGH1719-1A	170

## Sheet: Ext Data Fig 10h left
	Stage I	Stage II	Stage III
	95	15	0
	0	180	290
	140	10	5
	0	0	140
	0	0	0
	110	0	76
	0	90	0
	0	0	5
	0	0	110
	0	0
	0	0
	0	0
	0	0
	100	45
		55
		210
		5
		10
		45
		0
		15

## Sheet: Ext Data Fig 10h mid
	Stage I	Stage II	Stage III
	68.9955	36.446	99.3981
	46.5003	59.9885	17.8386
	0.379719	33.6812	77.0603
	0.464128	49.4088	82.9798
	45.2271	8.58818	83.3789
	0.297915	30.8353	51.4582
	0.380035	0.747276	86.1929
	1.45983	38.1657	94.5926
	67.1411	34.5918	47.1397
	20.9935	11.3561	90.31
	0.018643	49.271
	2.99636	62.6814
	87.1759	56.8118
	1.88695	54.9424
		21.9607
		35.441
		2.3447
		0.102861
		11.3081
		31.647

## Sheet: Ext Data Fig 10h right
	Stage I	Stage II	Stage III
	7.21121	13.4604	11.8275
	8.33143	7.71318	3.38844
	26.7534	28.5161	9.21897
	22.2131	42.1755	64.3817
	13.6671	19.9919	2.63506
	19.2009	19.4869	84.6758
	45.7765	8.1165	1.47867
	0.333261	9.28871	20.7963
	2.17801	35.7439	12.5514
	17.6834	26.7782	11.4407
	91.2441	14.4222
	58.296	5.51997
	3.40675	3.62298
	95.3675	56.5461
		23.0973
		9.18924
		8.65392
		76.7792
		12.7096
		8.60098
